# Supplementary material for: Deriving Gene Networks from SNP Associated with Triacylglycerol and Phospholipid Fatty Acid Fractions from Ribeyes of Angus Cattle
Source: Front Genet. 2016 Jun 20;7:116. doi: 10.3389/fgene.2016.00116 (PMC4913692; doi:10.3389/fgene.2016.00116)
Supplement: Supplementary file 1 [file Data_Sheet_1.XLSX]

## Sheet: TAG
MCODE App Results
Parameters:
Network Scoring:
Include Loops: false Degree Cutoff: 2
Cluster Finding:
Node Score Cutoff: 0.2 Haircut: true Fluff: false K-Core: 2 Max. Depth from Seed: 100
Cluster	Score (Density*#Nodes)	Nodes	Edges	Node IDs
1	53.26	56	1487	rs41636277	rs109585093	rs110041985	rs109808440	rs43719404	rs29012172	rs110899989	rs43246393	rs41864553	rs41865401	rs109401430	rs41864599	rs109039212	rs110025532	rs109027006	rs110300796	BTA-104184-no-rs	rs43397096	rs110196110	rs41652012	rs109736819	rs109091842	rs43252439	rs109842281	rs109567123	rs41635187	ARS-BFGL-NGS-118284	rs42184179	rs110159397	rs41586195	rs110100712	rs109137506	rs41589183	rs43155391	rs110872116	Hapmap27205-BTA-156398	rs41653453	rs42145039	rs43009143	rs110903247	rs109460279	rs41629395	rs110663452	rs42099645	rs41255198	rs109163607
2	37.24	92	1699	rs110975917	rs110578157	rs41583489	rs109506155	ARS-BFGL-NGS-110702	rs41583800	rs109599497	rs109487947	rs110286206	rs43712201	rs41635177	rs109629400	rs29011444	rs109534312	rs43251938	rs109749991	rs110554326	rs110549225	rs41611787	rs109639196	rs108953858	rs110031071	ARS-BFGL-NGS-110543	rs42714483	rs41606770	ARS-BFGL-NGS-102202	rs41583153	rs109508145	rs109247577	rs109741976	rs109595946	rs109029212	rs109779795	rs109310947	rs41638434	rs41660452	rs43591742	rs43245574	rs42351475	rs109078279	rs110735841	rs109583352	rs110508864	rs110167641	rs42714467	rs110808323
3	23.56	58	559	rs42192960	rs42375307	rs109648803	rs29016922	rs110858406	rs42566370	rs41657540	rs110290111	rs42375315	rs109726998	rs110776958	rs41255359	rs41620850	ARS-BFGL-NGS-38386	rs109855148	rs110968794	rs41579957	rs109876016	rs110528295	rs42095998	ARS-BFGL-NGS-94430	rs110052429	rs110684903	rs109550465	rs110160621	rs109779047	ARS-BFGL-NGS-26259	rs110923107	rs109369628	rs41627560	Hapmap60147-rs29013821	rs41605374	rs41603781	rs109340131	rs43360482	rs42663864
4	19.26	78	662	rs41579960	rs41599142	rs41606743	rs42535165	rs42095961	rs110954588	BTA-91041-no-rs	rs29019775	rs42102789	BTB-00036985	rs110974833	ARS-BFGL-NGS-92813	rs110871891	rs41652008	rs41636899	rs42096776	rs109581848	rs110288586	rs109400579	rs41635194	rs41922026	rs110994833	rs110477999	rs109320755	rs41633905	rs42329917	rs110338384	rs110446126	rs42145058	rs111012170	rs110705351	ARS-BFGL-NGS-35888	rs109863510	rs110329246	rs110514489	rs109377567	rs110440131	rs109911415	rs43366167	rs110359884	rs43360634	rs110663909	rs110206525	rs109974046	rs41656801	rs41578882
5	18.18	38	278	rs42144370	rs110788319	rs43244720	rs41787742	rs43249771	rs42102064	rs29022180	rs110946399	rs41647533	rs41607724	rs111011223	rs110687346	rs41566146	rs110263149	rs41618594	ARS-BFGL-NGS-110586	rs110585004	rs109865523	rs110867739	rs110976869	rs108973145	Hapmap27404-BTA-142249	rs42144386	rs41620676	rs110788169	BTB-00623849	rs110811038	rs42096924	rs43245712	BTB-02036417	rs41921999	rs41924142	rs110647617
6	12.1	11	176	rs109593545	Hapmap24336-BTA-128283	ARS-BFGL-NGS-50063	rs109590739	rs29022092	rs43710185	BTA-24575-no-rs	rs109343095	rs41587727	rs110418993	ARS-BFGL-NGS-20701
7	9.34	36	155	rs41867345	rs41923982	rs110407992	rs41634520	rs42462414	rs42016817	rs109981327	rs109572161	rs110204857	ARS-BFGL-NGS-13183	rs41635167	rs109559274	rs41652271	rs110800800	Hapmap26653-BTA-130373	rs29014570	rs42237871	rs41621960
8	3.44	7	25	rs43244669	rs110085099	Hapmap26444-BTA-153939	rs109372683	rs110927092	rs109539263	rs109147235
9	3.5	9	19	rs41923412	rs43712659	rs109069176	rs109106250	rs110144092	rs110031661	rs110928401	rs43710654	rs109173339
10	3.1	3	3	rs110072878	rs42194017	rs42146629
11	3	3	3	rs43396624	Hapmap28356-BTA-138950	rs41636893
12	3	3	3	rs43246402	rs110261538	rs41619246
[truncated: 46 more columns]

## Sheet: PL
MCODE App Results
Parameters:
Network Scoring:
Include Loops: false Degree Cutoff: 2
Cluster Finding:
Node Score Cutoff: 0.2 Haircut: true Fluff: false K-Core: 2 Max. Depth from Seed: 100
Cluster	Score (Density*#Nodes)	Nodes	Edges	Node IDs
1	33.91	52	987	rs43209789	rs43393207	rs111012181	rs41646332	rs41609745	rs41601930	rs42375881	rs110121368	rs109157005	rs110502730	rs110058882	rs41915629	rs110783123	rs42885752	rs42374139	rs42373536	rs109568108	rs43084543	rs42360981	rs43631460	rs41573529	rs109193616	rs41583395	rs29013565	rs42488525	rs42926930	ARS-BFGL-NGS-114321	rs42732852	rs43655087	rs109550333	rs109158773	rs43471504	rs41255159	rs110306900	rs42255609	rs41655732	rs109551981	rs41662778	rs110578404	ARS-BFGL-NGS-115324	rs110260958	rs109631682	rs110950347	rs42949874	rs109345024	rs29016992
2	29.4	65	1043	rs43667884	rs41657876	rs41666008	rs110243382	Hapmap23255-BTC-073028	rs109294020	Hapmap23060-BTC-072978	Hapmap28032-BTC-072944	rs41660322	rs42882121	rs41922560	rs29017615	rs41662075	rs110168234	rs42643015	rs29022306	rs42428924	rs42429437	rs42254666	rs42403227	ARS-BFGL-NGS-118526	Hapmap30410-BTC-023620	rs109802973	rs109723079	rs109950452	rs109180192	rs43671597	rs41568257	rs110435789	rs41597697	rs29021182	Hapmap27112-BTC-063342	Hapmap24414-BTC-073009	rs42486527	ARS-BFGL-NGS-99856	rs109370151	rs43487368	Hapmap39377-BTA-113470	rs41619022	rs110556992	rs43234157	ARS-BFGL-NGS-76469	rs109045358	rs43232178	rs41604965	rs109924644
3	26.1	82	1064	rs109185057	rs42834916	Hapmap27147-BTA-124015	rs109968263	rs41641011	rs108945033	rs41641704	BTA-20032-no-rs	rs42461659	rs109543904	rs109535514	rs29026593	rs43674997	rs41977483	rs41627991	rs110174627	rs109411896	rs109799763	rs110049900	rs41565554	rs43378861	rs43488496	rs41600017	ARS-BFGL-NGS-22059	rs41597906	rs42858772	rs41655128	Hapmap30951-BTC-023201	rs109411446	rs42863771	Hapmap36214-SCAFFOLD145184_7453	rs43233558	rs43232753	rs42375834	rs41627923	Hapmap25002-BTC-073386	ARS-BFGL-NGS-31899	rs29014046	rs109615402	rs41568136	rs110688848	rs109361176	ARS-BFGL-NGS-89122	rs109143576	rs110731179	ARS-BFGL-NGS-32499
4	10	66	468	rs110409887	rs42250315	rs41565555	rs41595498	rs110797608	rs110971111	rs41645821	Hapmap29919-BTC-026030	rs41641697	rs109221389	rs110684157	rs43653620	Hapmap33048-BTA-153800	rs43470825	rs43653303	rs41907842	Hapmap24742-BTC-025430	rs29020768	rs42803119	rs41636126	rs29026446	BTB-00429363	ARS-BFGL-BAC-27403	rs110237259	rs110735378	rs42473054	BTB-01420058	rs109237133	rs41604658	rs41917355	rs109985544	rs41666770	rs42779004	rs41604980	rs109207355	rs109874843	rs109843335	rs43654724	rs43671556	rs110417186	rs109913415	rs41641702	rs29027121	rs42760188	rs110752808	rs42467578
5	7.4	51	365	rs29027559	rs41626505	rs29009653	rs109373138	rs110970585	rs43654264	rs110713601	ARS-BFGL-NGS-72054	rs41575169	rs109453608	rs110513892	rs42644939	rs110841589	rs42267294	ARS-BFGL-NGS-37012	rs110281569	Hapmap25405-BTC-026733	rs42467613	rs109529172	bta-mir-2286BTA-27925-no-rs	BTB-00467532	rs110264630	ARS-BFGL-NGS-38504	rs43524769	Hapmap38535-BTA-85920	Hapmap32921-BTC-023401	rs110536156	BTA-76988-no-rs	rs110644506	rs29018727	rs109230960	rs109455421	BTA-32302-no-rs	rs110283196	rs110854486	rs41587103	rs42741343	rs42096904	rs109841778	rs110422037	rs41635186	rs41578815	rs43247039	rs110728224	rs110980219	BTA-68998-no-rs
6	4.6	22	76	Hapmap60548-rs29025725	ARS-BFGL-NGS-27884	rs42209697	rs109034375	rs41596810	rs29024344	rs109333469	Hapmap31589-BTC-024512	rs41599797	rs29013421	rs41257280	rs41915550	rs42496454	Hapmap24618-BTC-022651	rs43321360	rs41622034	ARS-BFGL-NGS-93871	rs41916597	rs109036196	rs109345190	rs42404006
7	4.2	18	45	rs41722186	ARS-BFGL-NGS-41611	rs43488087	rs41568253	rs41574058	ARS-BFGL-NGS-98455	rs41807745	Hapmap31113-BTA-142103	Hapmap38427-BTA-70434	rs41918255	rs109883523	rs110718895	rs109327862	rs42356225	rs110786218	rs109765023	rs43655054
8	4	17	29	rs41597799	rs29015870	rs109528141	rs110642030	ARS-BFGL-NGS-103113	rs29022851	Hapmap29863-BTA-163429	Hapmap32290-BTA-126325	rs42263634
9	3.7	14	26	BTA-86248-no-rs	rs109828493	Hapmap23433-BTA-144223	rs110790417	rs41642971	BTA-116497-no-rs	bta-mir-2447BTB-01095999	rs108975096	Hapmap26972-BTA-147195	rs108978558	Hapmap26828-BTC-027604	rs41575884	rs42732266	ARS-BFGL-NGS-101087	rs110573103	rs110120508
10	3.5	7	15	rs41577565	BTA-09540-no-rs	rs42356218	rs42643581	rs109266162
11	3.3	5	6	BTA-30381-no-rs	rs41978602	rs41916623
12	3	4	5	Hapmap31523-BTA-163301	Hapmap30831-BTA-144664	BTA-25043-no-rs	rs41655661
[truncated: 36 more columns]
